# Supplementary material for: Maximum Strength Benchmarks for Difficult Static Elements on Rings in Male Elite Gymnastics
Source: Sports (Basel). 2021 May 28;9(6):78. doi: 10.3390/sports9060078 (PMC8226549; doi:10.3390/sports9060078)
Supplement: Supplementary file 1 [file sports-09-00078-s001.zip]

Archive with 1 entries (1 files):
- sports-1205924-supplementary.pdf
